# Supplementary material for: Pneumococcal meningitis and endotoxemia: A cross-sectional clinical study
Source: PLoS One. 2025 May 21;20(5):e0324153. doi: 10.1371/journal.pone.0324153 (PMC12094716; doi:10.1371/journal.pone.0324153)
Supplement: S1 Data — (XLSX) [file pone.0324153.s001.xlsx]

## Sheet: Tabelle1
Patients	Plasma LPS	CRP (mg/L)	IL-6 (pg/ml)	iFABP (pg/ml)
HV	822.9	2	4.6	175.3982291
HV	626.1	2	4.6	270.5212154
HV	667	2	4.6	236.6581084
HV	637.1	2	23.72	685.2910638
HV	621.3	2	4.6	239.9939885
HV	779.8	2	4.6	1108.651906
HV	672.3	2	40.6	1377.381348
HV	849.1	2	14.66	1076.171841
HV	907	2	4.6	614.5755692
HV	763.1	2	4.6	816.4348673
HV	574.4	2	4.6	393.5035029
HV	769.2	2	4.6	391.084556
HV	872.6	2	350.9	602.296105
HV	549.6	2	4.6	510.4833367
HV	582.9	2	4.6	395.9270237
HV	1253.8	2	4.6	200.9849229
HV	745.6	2	4.6	174.5363265
HV	733.8	2	4.6	123.6283475
HV	1109.9	2	4.6	469.1121228
HV	658.1	2	4.6	588.8275646
HV	652.9	9.4	4.6	3305
HV	750.7	2	4.6	127.2416597
HV	568	2	71.16	329.85017
HV	597.4	2	22.35	11.6684223
HV	628.4	2	4.6	698.8933062
HV	563.3	2	41.05	329.4976424
HV	854.9	2	4.6	663.7239089
HV	668.3	2	4.6	403.6002204
HV	615.4	2	22.35	461.080106
HV	818.2	4.3	4.6	571.2815123
HV	740.6	2	NA	NA
HV	654.1	2	NA	NA
HV	526	2	NA	NA
HV	663.7	2	NA	NA
Patient	569.631687629517	71	28.68	243.3
Patient	1085.1033100708	NA	421.1	161.6
Patient	480.920483841117	500	326.1	557.5
Patient	470.162946646035	380	4.7	334.9
Patient	523.04434098017	62	206.9	258.3
Patient	377.819915968515	NA	4.7	212.3
Patient	489.313550227025	321	10.69	240.8
Patient	521.743120122975	373	1172	2026
Patient	1298.57128455597	NA	922	67.67
Patient	689.8986158017	211	129.9	86.24
Patient	1019.05270180681	237	120.1	95.49
Patient	563.900897316345	NA	12.27	92.12
Patient	741.031718521678	170	86.1	535.3
Patient	662.730456509717	109	44.35	183.1
Patient	685.581291401465	27.4	76.3	128.4
Patient	887.856745573735	152	47.01	308.3
Patient	587.90260307596	424	27.78	217.9
Patient	919.061124146072	58.8	41.54	147.7
Patient	952.296998938041	277	65	99.94
Patient	990.081619196863	401	17.15	296.6
Patient	750.406668229427	74	26.33	484.4
Patient	762.299831398917	338	10.51	51.45
Patient	592.496503843013	NA	4.7	229.7
Patient	586.494213804696	258	22.75	65.33
